# Supplementary material for: Evaluation of a Sample-to-Result POCKIT Central SARS-CoV-2 PCR System
Source: Diagnostics (Basel). 2023 Jun 29;13(13):2219. doi: 10.3390/diagnostics13132219 (PMC10340693; doi:10.3390/diagnostics13132219)
Supplement: Supplementary file 1 [file diagnostics-13-02219-s001.zip]

Archive with 1 entries (1 files):
- diagnostics-2390854-supplementary.pdf
